# Supplementary material for: Intracranial aneurysm’s association with genetic variants, transcription abnormality, and methylation changes in ADAMTS genes
Source: PeerJ. 2020 Feb 14;8:e8596. doi: 10.7717/peerj.8596 (PMC7025701; doi:10.7717/peerj.8596)
Supplement: Supplemental Information 1 [file peerj-08-8596-s002.zip]

Archive with 3 entries (2 files):
- original whole image of western-blotting result/Whole image of western-blotting result.jpg
- original whole image of western-blotting result/original.tif
- original whole image of western-blotting result/
